# Supplementary material for: Parallel and Sequential Pathways of Molecular Recognition of a Tandem-Repeat Protein and Its Intrinsically Disordered Binding Partner
Source: Biomolecules. 2021 Jun 1;11(6):827. doi: 10.3390/biom11060827 (PMC8228192; doi:10.3390/biom11060827)
Supplement: Supplementary file 1 [file biomolecules-11-00827-s001.zip]

Archive with 1 entries (1 files):
- biomolecules-1203556-supplementary.pdf
